# Supplementary material for: Development and Validation of the Unesp-Botucatu Goat Acute Pain Scale
Source: Animals (Basel). 2023 Jun 28;13(13):2136. doi: 10.3390/ani13132136 (PMC10339886; doi:10.3390/ani13132136)
Supplement: Supplementary file 1 [file animals-13-02136-s001.zip]

Archive with 1 entries (1 files):
- animals-2442092-supplementary.pdf
